# Supplementary material for: Isolation and Identification of Alkaloid Genes from the Biomass of Fritillaria taipaiensis P.Y. Li
Source: Metabolites. 2024 Oct 31;14(11):590. doi: 10.3390/metabo14110590 (PMC11596783; doi:10.3390/metabo14110590)
Supplement: Supplementary file 1 [file metabolites-14-00590-s001.zip]

Archive with 1 entries (1 files):
- metabolites-3205142-supplementary.pdf
